# Supplementary material for: Intravital imaging-based genetic screen reveals the transcriptional network governing Candida albicans filamentation during mammalian infection
Source: eLife. 2023 Feb 27;12:e85114. doi: 10.7554/eLife.85114 (PMC9995110; doi:10.7554/eLife.85114)
Supplement: Figure 1—source data 1. — Confocal image files for transcription factor mutants with altered filament/yeast distribution along with their wild type (WT) comparator. Files are named: genename_Max Stack_1 for the mutant images and WT_genename_Max Stack 1 for the WT counterpart. [file elife-85114-fig1-data1.zip]

Archive with 35 entries (35 files):
- Figure 1. A-source data 1/19.1150_Max Stack_1.tif
- Figure 1. A-source data 1/19.2730_Max Stack_1.tif
- Figure 1. A-source data 1/19.6874_MAX_Stack.tif
- Figure 1. A-source data 1/ahr1_Max Stack_1.tif
- Figure 1. A-source data 1/bcr1_Max Stack_1.tif
- Figure 1. A-source data 1/cph2_Max Stack_1.tif
- Figure 1. A-source data 1/fgr15_Max Stack_1.tif
- Figure 1. A-source data 1/grf10_Max Stack_1.tif
- Figure 1. A-source data 1/isw2_Max Stack_1.tif
- Figure 1. A-source data 1/ndt80_Max Stack_1.tif
- Figure 1. A-source data 1/nrg1_Max Stack_1.tif
- Figure 1. A-source data 1/sef1_Max Stack_1.tif
- Figure 1. A-source data 1/sfl2_Max Stack_1.tif
- Figure 1. A-source data 1/stp2_Max Stack_1.tif
- Figure 1. A-source data 1/Thumbs.db
- Figure 1. A-source data 1/tup1_Max Stack_1.tif
- Figure 1. A-source data 1/WT_19.1150_Max Stack.tif
- Figure 1. A-source data 1/WT_19.2730_Max Stack.tif
- Figure 1. A-source data 1/WT_19.6874_MAX_Stack.tif
- Figure 1. A-source data 1/WT_ahr1_Max Stack.tif
- Figure 1. A-source data 1/WT_bcr1_Max Stack.tif
- Figure 1. A-source data 1/WT_cph2_Max Stack.tif
- Figure 1. A-source data 1/WT_fgr15_Max Stack.tif
- Figure 1. A-source data 1/WT_grf10_Max Stack.tif
- Figure 1. A-source data 1/WT_isw2_Max Stack.tif
- Figure 1. A-source data 1/WT_ndt80_Max Stack.tif
- Figure 1. A-source data 1/WT_nrg1_Max Stack.tif
- Figure 1. A-source data 1/WT_sef1_Max Stack.tif
- Figure 1. A-source data 1/WT_sfl2_Max Stack.tif
- Figure 1. A-source data 1/WT_stp2_Max Stack.tif
- Figure 1. A-source data 1/WT_tup1_Max Stack.tif
- Figure 1. A-source data 1/WT_zcf3_Max Stack.tif
- Figure 1. A-source data 1/WT_zcf31_Max Stack.tif
- Figure 1. A-source data 1/zcf3_Max Stack_1.tif
- Figure 1. A-source data 1/zcf31_Max Stack_1.tif
