# Supplementary material for: Intravital imaging-based genetic screen reveals the transcriptional network governing Candida albicans filamentation during mammalian infection
Source: eLife. 2023 Feb 27;12:e85114. doi: 10.7554/eLife.85114 (PMC9995110; doi:10.7554/eLife.85114)
Supplement: Figure 1—source data 2. [file elife-85114-fig1-data2.zip]

Archive with 7 entries (7 files):
- Figure 1. C-source data 1/Max stack_brg1.tif
- Figure 1. C-source data 1/Max stack_efg1-iRFP.tif
- Figure 1. C-source data 1/Max stack_rim101.tif
- Figure 1. C-source data 1/Max stack_rob1.tif
- Figure 1. C-source data 1/Max stack_tec1.tif
- Figure 1. C-source data 1/Max stack_WT.tif
- Figure 1. C-source data 1/Thumbs.db
