# Supplementary material for: Intravital imaging-based genetic screen reveals the transcriptional network governing Candida albicans filamentation during mammalian infection
Source: eLife. 2023 Feb 27;12:e85114. doi: 10.7554/eLife.85114 (PMC9995110; doi:10.7554/eLife.85114)
Supplement: Figure 1—source data 3. [file elife-85114-fig1-data3.zip]

Archive with 7 entries (7 files):
- Figure 1. D-source data 1/brg1_RPMI+10%Serum_4hr.tif
- Figure 1. D-source data 1/efg1_RPMI+10%Serum_4hr.tif
- Figure 1. D-source data 1/rim101_RPMI+10%Serum_4hr.tif
- Figure 1. D-source data 1/rob1_RPMI+10%Serum_4hr.tif
- Figure 1. D-source data 1/tec1_RPMI+10%Serum_4hr.tif
- Figure 1. D-source data 1/Thumbs.db
- Figure 1. D-source data 1/WT_RPMI+10%Serum_4hr.tif
