# Supplementary material for: Intravital imaging-based genetic screen reveals the transcriptional network governing Candida albicans filamentation during mammalian infection
Source: eLife. 2023 Feb 27;12:e85114. doi: 10.7554/eLife.85114 (PMC9995110; doi:10.7554/eLife.85114)
Supplement: Figure 1—figure supplement 1—source data 1. [file elife-85114-fig1-figsupp1-data1.zip]

Archive with 3 entries (3 files):
- Figure 1-supplement 1-source data 1/stp2_Max Stack.tif
- Figure 1-supplement 1-source data 1/stp2+ARG4_Max Stack.tif
- Figure 1-supplement 1-source data 1/WT_Max Stack.tif
