# Supplementary material for: Intravital imaging-based genetic screen reveals the transcriptional network governing Candida albicans filamentation during mammalian infection
Source: eLife. 2023 Feb 27;12:e85114. doi: 10.7554/eLife.85114 (PMC9995110; doi:10.7554/eLife.85114)
Supplement: Figure 2—source data 1. — Files are named: genename_Max Stack_1 for the mutant images and WT_genename_Max Stack 1 for the WT counterpart. Figure 2A. [file elife-85114-fig2-data1.zip]

Archive with 109 entries (109 files):
- Figure 2. A-source data 1/19.1150_Max Stack.tif
- Figure 2. A-source data 1/19.1496_Max Stack.tif
- Figure 2. A-source data 1/19.173_Max Stack.tif
- Figure 2. A-source data 1/19.1757_Max Stack.tif
- Figure 2. A-source data 1/19.2612_Max Stack.tif
- Figure 2. A-source data 1/19.2730_Max Stack.tif
- Figure 2. A-source data 1/19.2743_Max Stack.tif
- Figure 2. A-source data 1/19.3625_Max Stack.tif
- Figure 2. A-source data 1/19.5910_Max Stack.tif
- Figure 2. A-source data 1/19.6874_MAX_Stack.tif
- Figure 2. A-source data 1/ahr1_Max Stack.tif
- Figure 2. A-source data 1/arg81_Max Stack.tif
- Figure 2. A-source data 1/ARG83_Max Stack.tif
- Figure 2. A-source data 1/bcr1_Max Stack.tif
- Figure 2. A-source data 1/cph2_Max Stack.tif
- Figure 2. A-source data 1/crz1_Max Stack.tif
- Figure 2. A-source data 1/crz2_Max Stack.tif
- Figure 2. A-source data 1/cta7_Max Stack.tif
- Figure 2. A-source data 1/dal81_Max Stack.tif
- Figure 2. A-source data 1/fcr1_Max Stack.tif
- Figure 2. A-source data 1/fgr15_Max Stack.tif
- Figure 2. A-source data 1/gat1_Max Stack.tif
- Figure 2. A-source data 1/grf10_Max Stack.tif
- Figure 2. A-source data 1/hap3_Max Stack.tif
- Figure 2. A-source data 1/hms1_Max Stack.tif
- Figure 2. A-source data 1/ino4_Max Stack.tif
- Figure 2. A-source data 1/isw2_Max Stack.tif
- Figure 2. A-source data 1/leu3_Max Stack.tif
- Figure 2. A-source data 1/lys14_Max Stack.tif
- Figure 2. A-source data 1/msn4_Max Stack_.tif
- Figure 2. A-source data 1/ndt80_Max Stack.tif
- Figure 2. A-source data 1/ofi_Max Stack.tif
- Figure 2. A-source data 1/rim101_Max Stack.tif
- Figure 2. A-source data 1/rob1_Max Stack.tif
- Figure 2. A-source data 1/rtg1_Max Stack.tif
- Figure 2. A-source data 1/rtg3_Max Stack.tif
- Figure 2. A-source data 1/sef1_Max Stack.tif
- Figure 2. A-source data 1/sfl2_Max Stack.tif
- Figure 2. A-source data 1/sfu4_Max Stack.tif
- Figure 2. A-source data 1/stp2_Max Stack.tif
- Figure 2. A-source data 1/tac1 or znc2_Max Stack.tif
- Figure 2. A-source data 1/ume7_Max Stack.tif
- Figure 2. A-source data 1/war1_Max Stack.tif
- Figure 2. A-source data 1/WT_19.1150_Max Stack.tif
- Figure 2. A-source data 1/WT_19.1496_Max Stack.tif
- Figure 2. A-source data 1/WT_19.173_Max Stack.tif
- Figure 2. A-source data 1/WT_19.1757_Max Stack.tif
- Figure 2. A-source data 1/WT_19.2612_Max Stack.tif
- Figure 2. A-source data 1/WT_19.2730_Max Stack.tif
- Figure 2. A-source data 1/WT_19.2743_Max Stack.tif
- Figure 2. A-source data 1/WT_19.3625_Max Stack.tif
- Figure 2. A-source data 1/WT_19.5910_Max Stack.tif
- Figure 2. A-source data 1/WT_19.6874_MAX_Stack.tif
- Figure 2. A-source data 1/WT_ahr1_Max Stack.tif
- Figure 2. A-source data 1/WT_arg81_Max Stack.tif
- Figure 2. A-source data 1/WT_arg83_Max Stack.tif
- Figure 2. A-source data 1/WT_bcr1_Max Stack.tif
- Figure 2. A-source data 1/WT_cph2_Max Stack.tif
- Figure 2. A-source data 1/WT_crz1_Max Stack.tif
- Figure 2. A-source data 1/WT_crz2_Max Stack.tif
- Figure 2. A-source data 1/WT_cta7_Max Stack.tif
- Figure 2. A-source data 1/WT_dal81_Max Stack.tif
- Figure 2. A-source data 1/WT_fcr1_Max Stack.tif
- Figure 2. A-source data 1/WT_fgr15_Max Stack.tif
- Figure 2. A-source data 1/WT_gat1_Max Stack.tif
- Figure 2. A-source data 1/WT_grf10_Max Stack.tif
- Figure 2. A-source data 1/WT_hap3_Max Stack.tif
- Figure 2. A-source data 1/WT_hms1_Max Stack.tif
- Figure 2. A-source data 1/WT_ino4_Max Stack.tif
- Figure 2. A-source data 1/WT_isw2_Max Stack.tif
- Figure 2. A-source data 1/WT_leu3_Max Stack.tif
- Figure 2. A-source data 1/WT_lys14_Max Stack.tif
- Figure 2. A-source data 1/WT_msn4_Max Stack.tif
- Figure 2. A-source data 1/WT_ndt80_Max Stack.tif
- Figure 2. A-source data 1/WT_ofi_Max Stack.tif
- Figure 2. A-source data 1/WT_rim101_Max Stack.tif
- Figure 2. A-source data 1/WT_rob1_Max Stack.tif
- Figure 2. A-source data 1/WT_rtg1_Max Stack.tif
- Figure 2. A-source data 1/WT_rtg3_Max Stack.tif
- Figure 2. A-source data 1/WT_sef1_Max Stack.tif
- Figure 2. A-source data 1/WT_sfl2_Max Stack.tif
- Figure 2. A-source data 1/WT_sfu4_Max Stack.tif
- Figure 2. A-source data 1/WT_stp2_Max Stack.tif
- Figure 2. A-source data 1/WT_tac1 or znc2_Max Stack.tif
- Figure 2. A-source data 1/WT_ume7_Max Stack.tif
- Figure 2. A-source data 1/WT_war1_Max Stack.tif
- Figure 2. A-source data 1/WT_zcf1_Max Stack.tif
- Figure 2. A-source data 1/WT_zcf15_Max Stack.tif
- Figure 2. A-source data 1/WT_zcf24_Max Stack.tif
- Figure 2. A-source data 1/WT_zcf25_Max Stack.tif
- Figure 2. A-source data 1/WT_zcf29_Max Stack.tif
- Figure 2. A-source data 1/WT_zcf3_Max Stack.tif
- Figure 2. A-source data 1/WT_zcf31_Max Stack.tif
- Figure 2. A-source data 1/WT_zcf32_Max Stack.tif
- Figure 2. A-source data 1/WT_zcf35_Max Stack.tif
- Figure 2. A-source data 1/WT_zcf39_Max Stack 3.tif
- Figure 2. A-source data 1/WT_zcf4_Max Stack.tif
- Figure 2. A-source data 1/zcf1_Max Stack.tif
- Figure 2. A-source data 1/zcf15_Max Stack.tif
- Figure 2. A-source data 1/zcf24_Max Stack.tif
- Figure 2. A-source data 1/zcf25_Max Stack.tif
- Figure 2. A-source data 1/zcf29_Max Stack.tif
- Figure 2. A-source data 1/zcf3_Max Stack.tif
- Figure 2. A-source data 1/zcf31_Max Stack.tif
- Figure 2. A-source data 1/zcf32_Max Stack.tif
- Figure 2. A-source data 1/zcf35_Max Stack.tif
- Figure 2. A-source data 1/zcf39_Max Stack 3.tif
- Figure 2. A-source data 1/zcf39_Max Stack.tif
- Figure 2. A-source data 1/zcf4_Max Stack.tif
