# Supplementary material for: Intravital imaging-based genetic screen reveals the transcriptional network governing Candida albicans filamentation during mammalian infection
Source: eLife. 2023 Feb 27;12:e85114. doi: 10.7554/eLife.85114 (PMC9995110; doi:10.7554/eLife.85114)
Supplement: Figure 2—source data 2. — File names are: Filament length_genename. The WT comparators are in each prism file. Figure 2A. [file elife-85114-fig2-data2.zip]

Archive with 154 entries (154 files):
- Figure 2. A-source data 2/Filament length measurements 062022.pzfx
- Figure 2. A-source data 2/Filament length_19.1150.pzfx
- Figure 2. A-source data 2/Filament length_19.1496.pzfx
- Figure 2. A-source data 2/Filament length_19.1577.pzfx
- Figure 2. A-source data 2/Filament length_19.173.pzfx
- Figure 2. A-source data 2/Filament length_19.1757.pzfx
- Figure 2. A-source data 2/Filament length_19.2140.pzfx
- Figure 2. A-source data 2/Filament length_19.2174.pzfx
- Figure 2. A-source data 2/Filament length_19.2476.pzfx
- Figure 2. A-source data 2/Filament length_19.2612.pzfx
- Figure 2. A-source data 2/Filament length_19.2730.pzfx
- Figure 2. A-source data 2/Filament length_19.2743.pzfx
- Figure 2. A-source data 2/Filament length_19.2961.pzfx
- Figure 2. A-source data 2/Filament length_19.3625.pzfx
- Figure 2. A-source data 2/Filament length_19.3928.pzfx
- Figure 2. A-source data 2/Filament length_19.5249.pzfx
- Figure 2. A-source data 2/Filament length_19.5651.pzfx
- Figure 2. A-source data 2/Filament length_19.5910.pzfx
- Figure 2. A-source data 2/Filament length_19.6874.pzfx
- Figure 2. A-source data 2/Filament length_19.6888.pzfx
- Figure 2. A-source data 2/Filament length_aaf1.pzfx
- Figure 2. A-source data 2/Filament length_ahr1.pzfx
- Figure 2. A-source data 2/Filament Length_arg81.pzfx
- Figure 2. A-source data 2/Filament length_arg83.pzfx
- Figure 2. A-source data 2/Filament Length_aro80.pzfx
- Figure 2. A-source data 2/Filament length_asg1.pzfx
- Figure 2. A-source data 2/Filament length_ash1.pzfx
- Figure 2. A-source data 2/Filament length_bcr1.pzfx
- Figure 2. A-source data 2/Filament length_cap1.pzfx
- Figure 2. A-source data 2/Filament length_cas5.pzfx
- Figure 2. A-source data 2/Filament length_cat7.pzfx
- Figure 2. A-source data 2/Filament length_cat8.pzfx
- Figure 2. A-source data 2/Filament length_cph2.pzfx
- Figure 2. A-source data 2/Filament length_crz1.pzfx
- Figure 2. A-source data 2/Filament length_crz2.pzfx
- Figure 2. A-source data 2/Filament length_csr1.pzfx
- Figure 2. A-source data 2/Filament length_cta4.pzfx
- Figure 2. A-source data 2/Filament Length_cup2.pzfx
- Figure 2. A-source data 2/Filament length_cup9.pzfx
- Figure 2. A-source data 2/Filament length_cwt1.pzfx
- Figure 2. A-source data 2/Filament length_czf1.pzfx
- Figure 2. A-source data 2/Filament length_dal81.pzfx
- Figure 2. A-source data 2/Filament length_dpb4.pzfx
- Figure 2. A-source data 2/Filament length_EFG1-T179A.pzf
- Figure 2. A-source data 2/Filament length_EFG1-T179A.pzfx
- Figure 2. A-source data 2/Filament length_efh1.pzfx
- Figure 2. A-source data 2/Filament length_fcr1.pzfx
- Figure 2. A-source data 2/Filament length_fcr3.pzfx
- Figure 2. A-source data 2/Filament length_fgr15.pzfx
- Figure 2. A-source data 2/Filament length_fgr17.pzfx
- Figure 2. A-source data 2/Filament length_gal4.pzfx
- Figure 2. A-source data 2/Filament length_Gat1.pzfx
- Figure 2. A-source data 2/Filament length_gis2.pzfx
- Figure 2. A-source data 2/Filament length_gln3.pzfx
- Figure 2. A-source data 2/Filament length_grf10.pzfx
- Figure 2. A-source data 2/Filament length_gzf3.pzfx
- Figure 2. A-source data 2/Filament length_hal9.pzfx
- Figure 2. A-source data 2/Filament length_hap2.pzfx
- Figure 2. A-source data 2/Filament length_hap3.pzfx
- Figure 2. A-source data 2/Filament length_hap31.pzfx
- Figure 2. A-source data 2/Filament length_hap43.pzfx
- Figure 2. A-source data 2/Filament length_hap5.pzfx
- Figure 2. A-source data 2/Filament length_hcm.pzfx
- Figure 2. A-source data 2/Filament length_hfl1.pzfx
- Figure 2. A-source data 2/Filament length_ino4.pzfx
- Figure 2. A-source data 2/Filament length_isw2.pzfx
- Figure 2. A-source data 2/Filament length_kar4.pzfx
- Figure 2. A-source data 2/Filament length_leu3.pzfx
- Figure 2. A-source data 2/Filament length_lys14.pzfx
- Figure 2. A-source data 2/Filament length_lys142.pzfx
- Figure 2. A-source data 2/Filament length_lys144.pzfx
- Figure 2. A-source data 2/Filament length_mac1.pzfx
- Figure 2. A-source data 2/Filament length_mbp1.pzfx
- Figure 2. A-source data 2/Filament length_mig1.pzfx
- Figure 2. A-source data 2/Filament length_mig2.pzfx
- Figure 2. A-source data 2/Filament length_mln1.pzfx
- Figure 2. A-source data 2/Filament length_mrr1.pzfx
- Figure 2. A-source data 2/Filament length_msn4.pzfx
- Figure 2. A-source data 2/Filament length_ndt80.pzfx
- Figure 2. A-source data 2/Filament length_nrg1.pzfx
- Figure 2. A-source data 2/Filament length_ofi1.pzfx
- Figure 2. A-source data 2/Filament length_opi1.pzfx
- Figure 2. A-source data 2/Filament length_pho4.pzfx
- Figure 2. A-source data 2/Filament length_PPR1.pzfx
- Figure 2. A-source data 2/Filament length_rap1.pzfx
- Figure 2. A-source data 2/Filament length_rfx1.pzfx
- Figure 2. A-source data 2/Filament length_rgt1.pzfx
- Figure 2. A-source data 2/Filament length_rim101.pzfx
- Figure 2. A-source data 2/Filament length_rlm1.pzfx
- Figure 2. A-source data 2/Filament length_rme1.pzfx
- Figure 2. A-source data 2/Filament length_rob1.pzfx
- Figure 2. A-source data 2/Filament length_rpn4.pzfx
- Figure 2. A-source data 2/Filament length_rtg1.pzfx
- Figure 2. A-source data 2/Filament length_rtg3.pzfx
- Figure 2. A-source data 2/Filament length_sef1.pzfx
- Figure 2. A-source data 2/Filament length_sef2.pzfx
- Figure 2. A-source data 2/Filament length_sfl1.pzfx
- Figure 2. A-source data 2/Filament length_sfl2.pzfx
- Figure 2. A-source data 2/Filament length_sfu4.pzfx
- Figure 2. A-source data 2/Filament length_skn7.pzfx
- Figure 2. A-source data 2/Filament length_sko1.pzfx
- Figure 2. A-source data 2/Filament length_ssn6.pzfx
- Figure 2. A-source data 2/Filament length_ssy1.pzfx
- Figure 2. A-source data 2/Filament length_stb5.pzfx
- Figure 2. A-source data 2/Filament length_stp2.pzfx
- Figure 2. A-source data 2/Filament length_stp2-Prototroph.pzfx
- Figure 2. A-source data 2/Filament length_stp4.pzfx
- Figure 2. A-source data 2/Filament length_suc1.pzfx
- Figure 2. A-source data 2/Filament length_swi4.pzfx
- Figure 2. A-source data 2/Filament length_tac1.pzfx
- Figure 2. A-source data 2/Filament length_tea1.pzfx
- Figure 2. A-source data 2/Filament length_tec1.pzfx
- Figure 2. A-source data 2/Filament length_try4.pzfx
- Figure 2. A-source data 2/Filament length_try5.pzfx
- Figure 2. A-source data 2/Filament length_try6.pzfx
- Figure 2. A-source data 2/Filament length_tup1.pzfx
- Figure 2. A-source data 2/Filament length_uga3.pzfx
- Figure 2. A-source data 2/Filament length_uga32.pzfx
- Figure 2. A-source data 2/Filament length_uga33.pzfx
- Figure 2. A-source data 2/Filament length_ume6.pzfx
- Figure 2. A-source data 2/Filament length_ume7.pzfx
- Figure 2. A-source data 2/Filament length_upc2.pzfx
- Figure 2. A-source data 2/Filament length_war1.pzfx
- Figure 2. A-source data 2/Filament length_whms1.pzfx
- Figure 2. A-source data 2/Filament length_wor2.pzfx
- Figure 2. A-source data 2/Filament length_yox1.pzfx
- Figure 2. A-source data 2/Filament Length_zccf16.pzfx
- Figure 2. A-source data 2/Filament length_zcf1.pzfx
- Figure 2. A-source data 2/Filament length_zcf15.pzfx
- Figure 2. A-source data 2/Filament Length_zcf17.pzfx
- Figure 2. A-source data 2/Filament length_zcf2.pzfx
- Figure 2. A-source data 2/Filament length_zcf20.pzfx
- Figure 2. A-source data 2/Filament Length_zcf21.pzfx
- Figure 2. A-source data 2/Filament length_zcf22.pzfx
- Figure 2. A-source data 2/Filament length_zcf23.pzfx
- Figure 2. A-source data 2/Filament length_zcf24.pzfx
- Figure 2. A-source data 2/Filament length_zcf25.pzfx
- Figure 2. A-source data 2/Filament length_zcf26.pzfx
- Figure 2. A-source data 2/Filament length_zcf27.pzfx
- Figure 2. A-source data 2/Filament length_zcf29.pzfx
- Figure 2. A-source data 2/Filament length_zcf3.pzfx
- Figure 2. A-source data 2/Filament length_zcf31.pzfx
- Figure 2. A-source data 2/Filament length_zcf32.pzfx
- Figure 2. A-source data 2/Filament length_zcf34.pzfx
- Figure 2. A-source data 2/Filament length_zcf35.pzfx
- Figure 2. A-source data 2/Filament length_zcf39.pzfx
- Figure 2. A-source data 2/Filament length_zcf4.pzfx
- Figure 2. A-source data 2/Filament length_zcf5.pzfx
- Figure 2. A-source data 2/Filament length_zcf6.pzfx
- Figure 2. A-source data 2/Filament length_zcf7.pzfx
- Figure 2. A-source data 2/Filament Length_zcf8.pzfx
- Figure 2. A-source data 2/Filament length_zcn2.pzfx
- Figure 2. A-source data 2/Filament length_zfu2.pzfx
- Figure 2. A-source data 2/Filament length_zms1.pzfx
