# Supplementary material for: Intravital imaging-based genetic screen reveals the transcriptional network governing Candida albicans filamentation during mammalian infection
Source: eLife. 2023 Feb 27;12:e85114. doi: 10.7554/eLife.85114 (PMC9995110; doi:10.7554/eLife.85114)
Supplement: Figure 2—source data 4. — Figure 2E. [file elife-85114-fig2-data4.zip]

Archive with 1 entries (1 files):
- Figure 2. E-source data 1/Max stack_ume6.tif
