# Supplementary material for: Intravital imaging-based genetic screen reveals the transcriptional network governing Candida albicans filamentation during mammalian infection
Source: eLife. 2023 Feb 27;12:e85114. doi: 10.7554/eLife.85114 (PMC9995110; doi:10.7554/eLife.85114)
Supplement: Figure 2—figure supplement 1—source data 1. [file elife-85114-fig2-figsupp1-data1.zip]

Archive with 9 entries (9 files):
- Figure 2-supplement 1-source data 1/P57055_Max Stack.tif
- Figure 2-supplement 1-source data 1/P57055-ume6_Max Stack.tif
- Figure 2-supplement 1-source data 1/P76067_Max Stack.tif
- Figure 2-supplement 1-source data 1/P76067-ume6_Max Stack.tif
- Figure 2-supplement 1-source data 1/P87_Max Stack.tif
- Figure 2-supplement 1-source data 1/P87-ume6_Max Stack.tif
- Figure 2-supplement 1-source data 1/SC5314_Max Stack.tif
- Figure 2-supplement 1-source data 1/SC5314-ume6_Max Stack.tif
- Figure 2-supplement 1-source data 1/Thumbs.db
