# Supplementary material for: Intravital imaging-based genetic screen reveals the transcriptional network governing Candida albicans filamentation during mammalian infection
Source: eLife. 2023 Feb 27;12:e85114. doi: 10.7554/eLife.85114 (PMC9995110; doi:10.7554/eLife.85114)
Supplement: Figure 8—source data 1. — Images for comparison analysis of efg1∆∆ nrg1∆∆ and efg1∆∆ tup1∆∆ filamentation. [file elife-85114-fig8-data1.zip]

Archive with 4 entries (4 files):
- Figure 8. A-source data 1/efg1-tup1_Max Stack.tif
- Figure 8. A-source data 1/efg1-tup1_RPMI+10%Serum_4hr.tif
- Figure 8. A-source data 1/WT_efg1-tup1_Max Stack.tif
- Figure 8. A-source data 1/WT_RPMI+10%Serum_4hr.tif
