# Supplementary material for: Intravital imaging-based genetic screen reveals the transcriptional network governing Candida albicans filamentation during mammalian infection
Source: eLife. 2023 Feb 27;12:e85114. doi: 10.7554/eLife.85114 (PMC9995110; doi:10.7554/eLife.85114)
Supplement: Figure 8—source data 2. [file elife-85114-fig8-data2.zip]

Archive with 5 entries (5 files):
- Figure 8. D-source data 1/Max stack_brg1-nrg1.tif
- Figure 8. D-source data 1/Max stack_efg1-nrg1.tif
- Figure 8. D-source data 1/Max stack_nrg1.tif
- Figure 8. D-source data 1/MAX stack_rob1-nrg1.tif
- Figure 8. D-source data 1/Thumbs.db
